# Supplementary material for: Serum Zinc Threshold and the Prognostic Impact of Zinc Supplementation in Liver Cirrhosis
Source: Nutrients. 2026 May 6;18(9):1479. doi: 10.3390/nu18091479 (PMC13164721; doi:10.3390/nu18091479)
Supplement: Supplementary file 1 [file nutrients-18-01479-s001.zip]

Archive with 1 entries (1 files):
- nutrients-4264347-supplementary.pdf
